# Supplementary material for: New records and species of deep-sea squat lobsters (Galatheoidea, Munidopsidae) from the Hawaiian Archipelago: an integrative approach using micro-CT and barcodes
Source: PeerJ. 2023 Mar 8;11:e14956. doi: 10.7717/peerj.14956 (PMC10007970; doi:10.7717/peerj.14956)
Supplement: Supplemental Information 3 [file peerj-11-14956-s003.xlsx]

## Sheet: Table 2 
Taxa	Locality	Depth	Media data
Aff. Leiogalathea	Johnson Atoll	"Keli" Ridge Seamount between 1231.0 m and 1233.2 m	https://data.nodc.noaa.gov/oer/video/EX1706/Video/EX1706_DIVE06_20170718/Compressed/EX1706_VID_20170718T210000Z_ROVHD_Low.mp4
Munidopsis bairdi-arietina complex	Johnson Atoll	"Wetmore" Seamount between 2518.6 m and 2522.6 m	https://data.nodc.noaa.gov/oer/video/EX1706/Video/EX1706_DIVE09_20170723/Compressed/EX1706_VID_20170724T004500Z_ROVHD_Low.mp4
Munidopsis bairdi-arietina complex	Johnson Atoll	Verdi Seamount between 3067.5 m and 3070.6 m	https://data.nodc.noaa.gov/oer/video/EX1708/Video/EX1708_DIVE09_20170915/Compressed/EX1708_VID_20170915T225500Z_ROVHD_Low.mp4
Munidopsis guochuani	Johnson Atoll	-	https://www.ncei.noaa.gov/waf/okeanos-animal-guide/Galatheoidea070.html
Munidopsis guochuani	Musicians Seamounts	Seamount between 1854.5 m and 1855.5 m	https://data.nodc.noaa.gov/oer/video/EX1708/Video/EX1708_DIVE01_20170907/Compressed/EX1708_VID_20170907T200000Z_ROVHD_Low.mp4
Munidopsis albatrossae	Musicians Seamounts	"Beach" Ridge between 3249.6 m and 3255.0 m	https://data.nodc.noaa.gov/oer/video/EX1708/Video/EX1708_DIVE02_20170908/Compressed/EX1708_VID_20170908T224000Z_ROVHD_Low.mp4
Munidopsis bairdi-arietina complex	Musicians Seamounts	Beethoven Ridge between 2405.4 m and 2412.3 m	https://data.nodc.noaa.gov/oer/video/EX1708/Video/EX1708_DIVE03_20170909/Compressed/EX1708_VID_20170909T222000Z_ROVHD_Low.mp4
Munidopsis bairdi-arietina complex	Musicians Seamounts	Mussorgsky Seamount between 2000.0 m and 2002.3 m	https://data.nodc.noaa.gov/oer/video/EX1708/Video/EX1708_DIVE12_20170918/Compressed/EX1708_VID_20170918T222000Z_ROVHD_Low.mp4
Munidopsis sp.	Musicians Seamounts	Rapano Ridge between 1960.5 m and 1962.8 m	https://data.nodc.noaa.gov/oer/video/EX1708/Video/EX1708_DIVE17_20170923/Compressed/EX1708_VID_20170923T221500Z_ROVHD_Low.mp4
Munidopsis bairdi-arietina complex	Musicians Seamounts	Schumann Seamount between 2271.9 m and 2276.2 m	https://data.nodc.noaa.gov/oer/video/EX1708/Video/EX1708_DIVE18_20170924/Compressed/EX1708_VID_20170924T210000Z_ROVHD_Low.mp4
Munidopsis albatrossae	PPNM	-	https://www.ncei.noaa.gov/waf/okeanos-animal-guide/Galatheoidea043.html
Galacantha aff. rostrata	PPNM	-	https://www.ncei.noaa.gov/waf/okeanos-animal-guide/Galatheoidea026.html
Munidopsis bairdi-arietina complex	PPNM	-	https://www.ncei.noaa.gov/waf/okeanos-animal-guide/Galatheoidea032.html
Munidopsis sp.	Unnamed Guyot north of Johnston Atoll	Between 2503.9 m and 2509.8 m	https://data.nodc.noaa.gov/oer/video/EX1706/Video/EX1706_DIVE03_20170714/Compressed/EX1706_VID_20170714T225500Z_ROVHD_Low.mp4
Munidopsis sp.	Unnamed Guyot north of Johnston Atoll	between 2397.1 m and 2398.8 m	https://data.nodc.noaa.gov/oer/video/EX1706/Video/EX1706_DIVE03_20170714/Compressed/EX1706_VID_20170715T005500Z_ROVHD_Low.mp4
