# Supplementary material for: New records and species of deep-sea squat lobsters (Galatheoidea, Munidopsidae) from the Hawaiian Archipelago: an integrative approach using micro-CT and barcodes
Source: PeerJ. 2023 Mar 8;11:e14956. doi: 10.7717/peerj.14956 (PMC10007970; doi:10.7717/peerj.14956)
Supplement: Supplemental Information 5 [file peerj-11-14956-s005.fas]

>Mp9_Munidopsis_polymorpha
CGAAAGATGGTGAACTATGCCTGGCCAGGATGAAGCCAGAGGAAACTCTGGTGGAGGTCCGCAGCGATTCTGACGTGCAAATCGATCGTCGGAGCTGGGTATAGGGGCGAAAGACTAATCGAACCATCTAGTAGCTGGTTCCCTCCGAAGTTTCCCTCAGGATAGCTGGAACTCGT-TGGATGAATTTCATCCGGTAAAGCGAATGATTAGAGGTCTTGGGGACGAAACGCCCTCAACCTATTCTCAAACTTTAAATGGGTGAGATGCCAAGCTTGCTTAAACT---------GTGAAGCTTTGGCGATTAATCTGAGT-ATCTAGTGGGCCACTTTT
>MCZ151054_Munidopsis_hawaii_sp_nov
CGAAAGATGGTGAACTATGCCTGGCCAGGATGAAGCCAGAGGAAACTCTGGTGGAGGTCCGCAGCGATTCTGACGTGCAAATCGATCGTCGGAGCTGGGTATAGGGGCGAAAGACTAATCGAACCATCTAGTAGCTGGTTCCCTCCGAAGTTTCCCTCAGGATAGCTGGAACTCGT-TGGATGAATTTCATCCGGTAAAGCGAATGATTAGAGGTCTTGGGGGCGAAACGCCCTCAACCTATTCTCAAACTTTAAATGGGTGAGATGCCAAGCTTGCTTAAACT---------GTGAAGCTTTGGCGATTAATCTGAGT-ATCTAGTGGGCCACTTTT
>M390_Munidopsis_amapa_MNHN_IU_2016_2446
CGAAAGATGGTGAACTATGCCTGGCCAGGATGAAGCCAGAGGAAACTCTGGTGGAGGTCCGCAGCGATTCTGACGTGCAAATCGATCGTCGGAGCTGGGTATAGGGGCGAAAGACTAATCGAACCATCTAGTAGCTGGTTCCCTCCGAAGTTTCCCTCAGGATAGCTGGAACTCGT-TGGATGAATTTCATCCGGTAAAGCGAATGATTAGAGGTCTTGGGGACGAAACGCCCTCAACCTATTCTCAAACTTTAAATGGGTGAGATGCCAAGCTTGCTTAAATT---------GTGAAGCTTTGGCGATTAATCTGAGT-ATCTAGTGGGCCACTTTT
>M373_Munidopsis_balconi_MNHN_IU_2014_23830
CGAAAGATGGTGAACTATGCCTGGCCAGGATGAAGCCAGAGGAAACTCTGGTGGAGGTCCGCAGCGATTCTGACGTGCAAATCGATCGTCGGAGCTGGGTATAGGGGCGAAAGACTAATCGAACCATCTAGTAGCTGGTTCCCTCCGAAGTTTCCCTCAGGATAGCTGGAACTCGT-TGGATGAATTTCATCCGGTAAAGCGAATGATTAGAGGTCTTGGGGACGAAACGCCCTCAACCTATTCTCAAACTTTAAATGGGTGAGATGCCAAGCTTGCTTAAACT---------GTGAAGCTTTGGCGATTAATCTGAGT-ATCTAGTGGGCCACTTTT
>Munidopsis_barbarae_MNHN_IU_2014_13822
CGAAAGATGGTGAACTATGCTTGGCCAGGATGAAGCCAGAGGAAACTCTGGTGGAGGTCCGCAGCGATTCTGACGTGCAAATCGATCGTCGGAGCTGGGTATAGGGGCGAAAGACTAATCGAACCATCTAGTAGCTGGTTCCCTCCGAAGTTTCCCTCAGGATAGCTGGAACTCGT-TGGATGAATTTCATCCGGTAAAGCGAATGATTAGAGGTCTTGGGGACGAAACGCCCTCAACCTATTCTCAAACTTTAAATGGGTGAGATGCCAAGCTTGCTTAAAAG---------ATGAAGCTTTGGCGATTAATCTGAGT-GTCTAGTGGGCCACTTTT
>Munidopsis_barbarae_MNHN_IU_2014_13823
CGAAAGATGGTGAACTATGCTTGGCCAGGATGAAGCCAGAGGAAACTCTGGTGGAGGTCCGCAGCGATTCTGACGTGCAAATCGATCGTCGGAGCTGGGTATAGGGGCGAAAGACTAATCGAACCATCTAGTAGCTGGTTCCCTCCGAAGTTTCCCTCAGGATAGCTGGAACTCGT-TGGATGAATTTCATCCGGTAAAGCGAATGATTAGAGGTCTTGGGGACGAAACGCCCTCAACCTATTCTCAAACTTTAAATGGGTGAGATGCCAAGCTTGCTTAAAAG---------ATGAAGCTTTGGCGATTAATCTGAGT-GTCTAGTGGGCCACTTTT
>Munidopsis_corniculata_MNHN_IU_2013_19128
CGAAAGATGGTGAACTATGCTTGGCCAGGATGAAGCCAGAGGAAACTCTGGTGGAGGTCCGCAGCGATTCTGACGTGCAAATCGATCGTCGGAGCTGGGTATAGGGGCGAAAGACTAATCGAACCATCTAGTAGCTGGTTCCCTCCGAAGTTTCCCTCAGGATAGCTGGAACTCGT-TGGATGAATTTCATCCGGTAAAGCGAATGATTAGAGGTCTTGGGGACGAAACGCCCTCAACCTATTCTCAAACTTTAAATGGGTGAGATGCCAAGCTTGCTTAAATT---------ATGAAGCTTTGGCGATTAATCTGAGT-ATCTAGTGGGCCACTTTT
>Munidopsis_corniculata_MNHN_IU_2016_2560
CGAAAGATGGTGAACTATGCTTGGCCAGGATGAAGCCAGAGGAAACTCTGGTGGAGGTCCGCAGCGATTCTGACGTGCAAATCGATCGTCGGAGCTGGGTATAGGGGCGAAAGACTAATCGAACCATCTAGTAGCTGGTTCCCTCCGAAGTTTCCCTCAGGATAGCTGGAACTCGT-TGGATGAATTTCATCCGGTAAAGCGAATGATTAGAGGTCTTGGGGACGAAACGCCCTCAACCTATTCTCAAACTTTAAATGGGTGAGATGCCAAGCTTGCTTAAATT---------ATGAAGCTTTGGCGATTAATCTGAGT-ATCTAGTGGGCCACTTTT
>MCZ151064_Munidopsis_dispar
CGAAAGATGGTGAACTATGCCTGGCCAGGATGAAGCCAGAGGAAACTCTGGTGGAGGTCCGCAGCGATTCTGACGTGCAAATCGATCGTCGGAGCTGGGTATAGGGGCGAAAGACTAATCGAACCATCTAGTAGCTGGTTCCCTCCGAAGTTTCCCTCAGGATAGCTGGAACTCGT-TGGATGAATTTCATCCGGTAAAGCGAATGATTAGAGGTCTTGGGGACGAAACGCCCTCAACCTATTCTCAAACTTTAAATGGGTGAGATGCCAAGCTTGCTTAAAATGTGATGAATGTGAAGCTTTGGCGATTAATCTGAGT-ATCTAGTGGGCCACTTTT
>MCZ151038_Munidopsis_guochuani
CGAAAGATGGTGAACTATGCCTGGCCAGGATGAAGCCAGAGGAAACTCTGGTGGAGGTCCGCAGCGATTCTGACGTGCAAATCGATCGTCGGAGCTGGGTATAGGGGCGAAAGACTAATCGAACCATCTAGTTGCTGGTTCCGTCTGAAGTTTCCCTCAGGATAGCTGGAACTCGT-GGGATGAATTTCATCAGGTAAAGCGAATGATTAGAGGCCTTGGGGACGGAATGCCCTCAACCTATTCTCAAACTTTAAATGGGTGAGATGCCAAGCTTGCTTAAAAT---------GTGAAGCTTTGGCGATCAATCTGAGT-GCCTAGTGGGCCACTTTT
>M234_Munidopsis_pholidota_MNHN_IU_2016_2365
CGAAAGATGGTGAACTATGCTTGGCCAGGATGAAGCCAGAGGAAACTCTGGTGGAGGTCCGCAGCGATTCTGACGTGCAAATCGATCGTCGGAGCTGGGTATAGGGGCGAAAGACTAATCGAACCATCTAGTAGCTGGTTCCCTCCGAAGTTTCCCTCAGGATAGCTGGAACTCGT-TGGATGAATTTCATCCGGTAAAGCGAATGATTAGAGGTCTTGGGGACGAAACGCCCTCAACCTATTCTCAAACTTTAAATGGGTGAGATGCCAAGCTTGCTTAAATT---------GTGAAGCTTTGGTGATTAATCTGAGT-ATCTAGTGGGCCACTTTT
>Munidopsis_senticosa_MNHN_IU_2013_18964
CGAAAGATGGTGAACTATGCTTGGCCAGGATGAAGCCAGAGGAAACTCTGGTGGAGGTCCGCAGCGATTCTGACGTGCAAATCGATCGTCGGAGCTGGGTATAGGGGCGAAAGACTAATCGAACCATCTAGTAGCTGGTTCCCTCCGAAGTTTCCCTCAGGATAGCTGGAACTCGT-TGGATGAATTTCATCCGGTAAAGCGAATGATTAGAGGTCTTGGGGACGAAACGCTCTCAACCTATTCTCAAACTTTAAATGGGTGAGATGCCAAGCTTGCTTAAATG---------GTGAAGCTTTGGCGATTAATCTGAGT-ATCTAGTGGGCCACTTTT
>Munidopsis_senticosa_MNHN_IU_2013_18962
CGAAAGATGGTGAACTATGCTTGGCCAGGATGAAGCCAGAGGAAACTCTGGTGGAGGTCCGCAGCGATTCTGACGTGCAAATCGATCGTCGGAGCTGGGTATAGGGGCGAAAGACTAATCGAACCATCTAGTAGCTGGTTCCCTCCGAAGTTTCCCTCAGGATAGCTGGAACTCGT-TGGATGAATTTCATCCGGTAAAGCGAATGATTAGAGGTCTTGGGGACGAAACGCTCTCAACCTATTCTCAAACTTTAAATGGGTGAGATGCCAAGCTTGCTTAAATG---------GTGAAGCTTTGGCGATTAATCTGAGT-ATCTAGTGGGCCACTTTT
>M233_Munidopsis_squamosa_MNHN_IU_2013_18901
CGAAAGATGGTGAACTATGCTTGGCCAGGATGAAGCCAGAGGAAACTCTGGTGGAGGTCCGCAGCGATTCTGACGTGCAAATCGATCGTCGGAGCTGGGTATAGGGGCGAAAGACTAATCGAACCATCTAGTAGCTGGTTCCCTCCGAAGTTTCCCTCAGGATAGCTGGAACTCGT-TGGATGAATTTCATCCGGTAAAGCGAATGATTAGAGGTCTTGGGGACGAAACGCCCTCAACCTATTCTCAAACTTTAAATGGGTGAGATGCCAAGCTTGCTTAAATT---------GTGAAGCTTTGGTGATTAATCTGAGT-ATCTAGTGGGCCACTTTT
