# Supplementary material for: New records and species of deep-sea squat lobsters (Galatheoidea, Munidopsidae) from the Hawaiian Archipelago: an integrative approach using micro-CT and barcodes
Source: PeerJ. 2023 Mar 8;11:e14956. doi: 10.7717/peerj.14956 (PMC10007970; doi:10.7717/peerj.14956)
Supplement: Supplemental Information 6 [file peerj-11-14956-s006.fas]

>Mp9_Munidopsis_polymorpha
ACTTTATATTTTGTTTTTGGAACTTGATCAGGGATAGTAGGTACATCGTTAAGATTAATTATTCGAGCTGAATTAGGTCAACCAGGTAGTTTAATTGGAGATGATCAAATTTATAATGTAATTGTTACAGCTCACGCTTTTGTTATAATTTTCTTTATGGTTATACCTATTATAATTGGGGGGTTTGGAAACTGATTAATTCCTTTATTATTAGGGGCTCCTGATATAGCTTTTCCTCGTATAAATAATATAAGATTTTGATTACTTCCCCCTTCTCTCTCATTACTTTTAATAAGAGGAATAGTAGAAAGAGGAATTGGAACGGGGTGAACAGTTTATCCACCTTTGGCTGCTAGAATTGCTCATGCCGGGGCTTCAGTTGACATGGGAATTTTTTCTCTCCATTTAGCAGGGGTTTCTTCAATTTTAGGAGCTGTAAATTTTATAACAACAGTAATTAATATACGTTCTCGGGGGATAACTTTAGATCGAGTTCCTCTTTTTATTTGAGCAGTATTTATTACAGCTGTTTTATTATTACTTTCTCTTCCTGTGTTAGCAGGGGCTATTACTATACTTCTTACAGATCGTAATTTAAATACTTCTTTTTTTGATCCAGTGGGAGGTGGGGATCCTGTTTTATATCAACATTTATTT
>MCZ151054_Munidopsis_hawaii_sp_nov
ACTTTATATTTTATTTTTGGAGCTTGAGCTGGGATAGTAGGAACATCTTTAAGTTTGATTATTCGAACTGAACTAGGTCAACCTGGAAGTCTCATTGGAGACGACCAAATTTATAATGTAATTGTTACAGCTCACGCTTTTGTTATAATTTTTTTTATGGTGATACCCATTATAATCGGAGGGTTTGGAAACTGATTAATCCCTTTAATACTAGGAGCCCCTGATATAGCTTTTCCCCGCATAAATAACATAAGATTTTGACTATTACCTCCTTCTCTCTCCTTACTTTTAATAAGTGGACTAGTGGAGAGAGGAGTGGGAACGGGGTGAACTGTATACCCTCCTTTAGCTGCTAGTATCGCCCACGCTGGAGCTTCAGTAGACATGGCTATCTTTTCTCTCCATTTAGCGGGGGTTTCCTCAATTTTAGGGTCCGTAAATTTTATAACAACTGTAATCAATATACGCTCTAAGGGTATAACTTTAGATCGAGTTCCCCTTTTTATTTGAGCCGTGTTTATTACAACTGTATTATTACTTCTTTCTCTGCCAGTTTTAGCAGGGGCAATTACTATGCTACTAACAGACCGAAATTTAAATACTTCTTTTTTTGACCCTGTAGGAGGAGGAGATCCTGTTTTGTACCAACATTTATTT
>M390_Munidopsis_amapa_MNHN_IU_2016_2446
ACACTATATTTTATATTTGGAGCATGAGCCGGAATAGTTGGGACATCCTTAAGATTAATTATCCGGACAGAGCTAGGTCAACCAGGAAGGTTGATTGGAGATGATCAAATTTACAATGTAATTGTAACAGCCCACGCTTTTGTAATAATTTTTTTCATAGTTATGCCTATTATAATTGGAGGATTTGGAAATTGATTAATTCCTCTGATATTAGGTGCGCCTGATATAGCTTTTCCCCGAATAAATAACTTAAGATTTTGACTTCTACCACCCTCATTATCACTTCTACTAATAAGAGGAATGGTAGAAAGAGGAGTGGGAACTGGATGAACTGTATACCCACCATTAGCAGCAAGAATTGCTCATGCCGGGGCATCAGTGGATATGGGAATTTTCTCTCTACATTTAGCAGGAGTTTCATCAATTCTAGGATCTGTAAATTTTATAACAACCGTTATTAATATACGAGCCAAAGGAATGTCTTTAGACCGAATTCCTCTATTTATTTGAGCTGTATTTATTACAACTATTTTACTATTGCTTTCTCTACCTGTTCTGGCAGGTGCAATCACTATACTTCTAACAGATCGAAACATGAACACATCTTTTTTTGACCCTGTTGGAGGAGGGGACCCGGTATTGTATCAACATTTATTT
>M373_Munidopsis_balconi_MNHN_IU_2014_23830
AACATCCTTAAGATTAATTATTCGAGCCGAATTAGGCCAACCTGGCAGCCTGATTGGAGATGACCAAATTTACAATGTAATTGTCACAGCCCACGCTTTTGTAATAATTTTTTTTATAGTTATACCCATTATAATCGGAGGCTTTGGAAATTGACTAATCCCTCTTATGCTAGGAGCCCCTGATATGGCTTTTCCTCGTATAAATAATATGAGATTTTGATTACTTCCCCCCTCTCTCTCTCTTCTCTTAATAAGAGGTTTAGTGGAAAGAGGAATTGGCACGGGATGAACTGTTTACCCCCCTTTGGCCGCTAGTATTGCCCACGCCGGAGCTTCTGTTGACATAGGAATCTTTTCTCTACACTTAGCAGGGGTCTCCTCAATTTTAGGAGCCGTAAATTTTATGACAACTGTTATCAACATACGCACTCAAGGAATAACTTTAGACCGAATCCCCCTTTTTATTTGATCTGTGTTTATCACAGCTATTTTGTTACTACTTTCCCTTCCTGTTTTAGCAGGAGCAATTACAATACTCTTAACAGACCGTAATTTAAATACTTCTTTTTTCGATCCTGTCGGCGGAGGAGATCCTGTCCTTTACCAACACTTATTT
>Munidopsis_barbarae_MNHN_IU_2014_13822
ACTTTATATTTTATTCTTGGGGCTTGAGCTGGAATAGTAGGGACTTCTTTAAGATTAATTATTCGGACTGAATTAGGTCAGCCTGGGAGTTTAATTGGAGATGACCAAATTTATAATGTGATTGTAACAGCCCATGCTTTTGTAATAATTTTTTTTATAGTTATACCTATTATAATTGGAGGTTTTGGTAATTGATTGATTCCTCTTATATTAGGGGCTCCTGATATGGCCTTTCCTCGAATAAATAATATAAGATTTTGGCTTCTTCCCCCTGCTCTTACTCTTCTTTTAATGAGAGGTATAGTGGAAAGAGGAATTGGGACTGGGTGGACTGTTTATCCCCCTTTAGCTGCTAGGATTGCTCATGCTGGTGCTTCGGTTGATATGGGTATTTTTTCTCTTCATTTAGCCGGAGTTTCTTCAATTTTAGGCTCTGTAAATTTTATAACAACTGTAATCAATATACGTTCAAGAGGAATAACTTTAGATCGAATTCCTTTATTTATTTGGTCAGTATTTATTACAACTATTTTGTTGTTACTTTCTTTACCAGTACTGGCAGGGGCTATTACAATACTTTTGACAGATCGAAATCTTAATACATCTTTTTTTGACCCAGTGGGAGGAGGAGATCCTGTTCTTTATCAACATTTGTTT
>Munidopsis_barbarae_MNHN_IU_2014_13823
ACTTTATATTTTATTCTTGGGGCTTGAGCTGGAATAGTAGGGACTTCTTTAAGATTAATTATTCGGACTGAATTAGGTCAGCCTGGGAGTTTAATTGGAGATGACCAAATTTATAATGTGATTGTAACAGCCCATGCTTTTGTAATAATTTTTTTTATAGTTATACCTATTATAATTGGAGGTTTTGGTAATTGATTGATTCCTCTTATATTAGGGGCTCCTGATATGGCCTTTCCTCGAATAAATAATATAAGATTTTGGCTTCTTCCCCCTGCTCTTACTCTTCTTTTAATGAGAGGTATAGTGGAAAGAGGAATTGGGACTGGGTGGACTGTTTATCCCCCTTTAGCTGCTAGGATTGCTCATGCTGGTGCTTCGGTTGATATGGGTATTTTTTCTCTTCATTTAGCCGGAGTTTCTTCAATTTTAGGCTCTGTAAATTTTATAACAACTGTAATCAATATGCGTTCAAGAGGTATAACTTTAGATCGAATTCCTTTATTTATTTGGTCAGTATTTATTACAACTATTTTGTTGTTACTTTCTTTACCAGTACTGGCAGGGGCTATTACAATACTTTTAACAGATCGAAATCTTAATACATCTTTTTTTGACCCAGTGGGGGGAGGAGATCCTGTTCTTTATCAACATTTGTTT
>Munidopsis_corniculata_MNHN_IU_2013_19128
ACTTTATATTTTATTTTTGGAGCTTGAGCTGGTATGGTTGGTACCTCTTTAAGTCTTATTATTCGAACCGAATTAGGACAATCAGGAGGTTTAATTGGAGACGACCAAATTTATAATGTAATTGTCACCGCTCACGCTTTTGTAATAATTTTTTTTATAGTTATACCCATTATAATTGGGGGTTTTGGAAATTGATTAATTCCTCTTATATTGGGAGCCCCTGATATAGCTTTCCCTCGAATAAATAATATAAGATTCTGGCTTCTTCCCCCCTCTCTCACTCTCCTTTTAATAAGGGGAATAGTAGAAAGAGGTGTGGGAACAGGTTGAACTGTGTATCCACCTCTAGCTTCTAGGATTGCCCATGCAGGAGCCTCGGTAGACATGGGAATTTTTTCTTTACATTTAGCTGGTGTTTCTTCAATTTTAGGTTCAGTAAATTTTATAACAACCGTTATTAACATGCGTTCTAAAGGTATAACCTTAGACCGAATCCCCCTCTTTATTTGAGCCGTGTTTATTACTACTATCTTGCTTCTTCTGTCACTCCCTGTTTTAGCAGGAGCAATTACAATACTCTTAACAGATCGAAATTTAAATACCTCCTTTTTTGACCCTGTGGGTGGAGGAGACCCTGTTTTATACCAACATTTATTT
>Munidopsis_corniculata_MNHN_IU_2016_2560
ACTTTATATTTTATTTTTGGAGCTTGAGCTGGTATGGTTGGTACCTCTTTAAGTCTTATTATTCGAACCGAATTAGGACAATCAGGAGGTTTAATTGGAGACGACCAAATTTATAATGTAATTGTCACCGCTCACGCTTTTGTAATAATTTTTTTTATAGTTATACCCATTATAATTGGGGGTTTTGGAAATTGATTAATTCCTCTTATATTGGGAGCCCCTGATATAGCTTTCCCTCGAATAAATAATATAAGATTCTGGCTTCTTCCCCCCTCTCTCACTCTCCTTTTAATAAGGGGAATAGTAGAAAGAGGTGTAGGAACAGGTTGAACTGTATACCCACCTCTAGCTTCTAGGATTGCCCATGCAGGAGCCTCGGTAGACATGGGAATTTTTTCTTTACATTTAGCTGGTGTTTCTTCAATTTTAGGTTCAGTAAATTTTATAACAACCGTTATTAATATGCGTTCTAAAGGTATAACTTTAGACCGAATCCCCCTCTTTATTTGAGCCGTGTTTATTACTACTATCTTGCTTCTTCTGTCACTCCCTGTTTTAGCAGGAGCAATTACAATACTCTTAACAGATCGAAATTTAAATACCTCCTTTTTTGACCCTGTGGGTGGAGGAGACCCTGTTTTATACCAACATTTATTT
>MCZ151064_Munidopsis_dispar
GACGTCTTTGAGATTAATTATTCGAACTGAGTTAGGTCAACCTGGGAGTTTAATTGGAGACGATCAAATTTATAATGTAATTGTTACAGCTCATGCTTTTGTAATAATTTTTTTTATGGTGATACCAATTATAATTGGAGGTTTTGGGAATTGATTAATTCCTTTAATATTAGGTGCTCCTGATATAGCTTTTCCTCGAATAAATAATATAAGATTTTGGCTTCTCCCACCATCTCTCTTGTTACTTTTAATGAGCGGGATAGTAGAGAGAGGAATTGGAACAGGGTGAACTGTTTATCCTCCTTTGGCTGCTAGAATTGCTCACGCTGGTGCTTCAGTTGATATAGGTATTTTTTCTCTTCATTTAGCGGGGGTTTCTTCCATTTTAGGGTCTGTAAATTTTATAACTACTGTTATTAACATACGTGCTAAAGGAATAACTTTAGATCGGATTCCTCTTTTTATTTGGGCCGTGTTTATTACAACTATTTTGTTGTTGCTTTCTCTTCCTGTTTTAGCTGGGGCAATTACCATACTTTTGACAGACCGTAACTTAAATACTTCTTTTTTTGATCCTGTTGGGGGGGGAGACCCTGTTTTGTACCAACATTTATTT
>MCZ151038_Munidopsis_guochuani
ACTTTATATTTTATTTTTGGAACTTGGGCTGGTATAGTGGGGACTTCTTTAAGATTAATTATTCGAGTCGAATTAGGACAACCTGGGAGTTTAATTGGGGATGATCAAATTTATAATGTAATTGTAACAGCACACGCTTTTGTTATAATTTTTTTTATGGTAATACCTATTATAATTGGCGGTTTTGGAAATTGATTGCTACCTTTAATATTGGGGGCCCCTGATATAGCTTTCCCTCGTATAAATAATATAAGATTTTGACTTCTTCCTCCTTCTTTATCATTACTTTTAATAAGAGGGATAGTAGAAAGAGGGATTGGGACTGGGTGAACAGTTTATCCTCCTTTAGCTTCTAGAATAGCTCACGCTGGTTCTTCGGTTGACATGGGTATTTTTTCTCTTCACTTAGCGGGAGTCTCCTCAATTTTAGGATCGGTAAATTTTATTACAACTATTATTAATATGCGCTCTCCTGGGATAAGTTTAGATCGACTTTCTTTATTTATTTGATCAATTTTAATTACAACTGTTTTATTATTACTTTCTCTTCCTGTTTTGGCAGGGGCAATTACAATACTTTTAACAGATCGAAATTTAAATACTTCTTTTTTTGATCCTGTTGGGGGGGGAGATCCTATTTTATATCAACATTTATTT
>Munidopsis_papanui_NIWA73782_KS156
ACCTTGTATTTCATTTTTGGGGCTTGAGCCGGAATAGTAGGCTCATCCTTAAGATTAATTATTCGAGCTGAATTAGGTCAACCCGGTAGCTTAATTGGAGATGACCAAATTTATAATGTAATTGTTACAGCCCACGCTTTTGTAATAATTTTTTTTATGGTAATGCCTATTATAATTGGAGGCTTTGGGAACTGATTAATTCCTCTTATACTGGGGGCTCCTGATATAGCTTTCCCCCGCATAAATAACATAAGATTTTGACTTCTTCCCCCCTCCCTCTCACTACTTTTAATAAGAGGGATAGTAGAGAGAGGAGTTGGAACTGGGTGAACTGTCTACCCCCCTTTAGCTGCCAGGATTGCTCACGCCGGGGCTTCAGTGGACATAGGTATTTTTTCTCTACATTTAGCAGGGGTTTCTTCTATCCTAGGGGCTGTTAATTTTATGACAACAGTAATTAATATGCGAGCTCAAGGAATAACTTTAGACCGAATCCCCCTTTTTATTTGGTCTGTATTTGTTACAGCTATTTTATTGCTTCTTTCCCTTCCTGTTTTAGCGGGGGCTATTACCATACTTTTAACAGATCGAAACTTAAATACTTCTTTTTTTGATCCGGTAGGAGGGGGGGACCCTGTTCTCTACCAACACCTGTTC
>M234_Munidopsis_pholidota_MNHN_IU_2016_2365
ACTTTATATTTTATTTTTGGTGCTTGAGCCGGAATAGTTGGTTCCTCTTTAAGATTAATTATTCGAACTGAACTAGGACAACCTGGGAGATTAATTGGAGATGACCAAATTTATAATGTAATTGTAACAGCTCACGCTTTTGTAATAATTTTTTTTATAGTTATACCTATTATAATTGGAGGATTTGGAAACTGATTAATCCCCCTAATATTAGGAGCCCCTGATATAGCTTTCCCTCGAATAAATAATTTAAGCTTCTGACTTTTACCCCCCTCTCTTACACTTCTTTTAATAAGTGGAATAGTAGAAAGAGGGGTAGGGACAGGTTGAACTGTTTACCCTCCTTTGGCAGCTAGAATTGCCCACGCAGGAGCTTCAGTAGATACAGGAATTTTTTCTCTCCATTTAGCAGGAGTTTCTTCAATTCTAGGTTCTGTAAATTTTATAACAACTGTTATTAATATACGTTCAAAAGGAATAACTTTAGACCGAATTCCTCTTTTTATTTGAGCTGTCTTCATTACAACTGTTCTTCTTTTACTATCTCTTCCCGTTTTAGCTGGAGCTATCACCATACTTCTCACTGATCGAAATTTAAACACCTCTTTTTTTGACCCTGTTGGAGGTGGAGATCCTATTTTATACCAACATTTATTT
>Munidopsis_senticosa_MNHN_IU_2013_18964
ACTTTATATTTTGTATTTGGAGCTTGAGCTGGAATGGTGGGGACATCATTAAGACTGATTATTCGAACAGAGTTAGGTCAACCTGGGAGTTTAATCGGAGACGATCAGATTTATAATGTAATTGTTACAGCTCACGCTTTTGTAATAATTTTTTTTATAGTTATACCTATCATAATTGGAGGTTTTGGAAACTGATTAATTCCTCTTATATTGGGAGCTCCCGATATAGCTTTTCCTCGAATAAATAATATAAGATTTTGGCTTCTTCCTCCCGCTCTTACACTTCTTTTAATAAGAGGGATGGTAGAAAGAGGAGTTGGTACAGGGTGAACGGTATATCCCCCTTTGGCTGCTAGAATTGCACATGCTGGGGCTTCAGTAGACATAGGAATTTTTTCTCTTCATTTAGCCGGAGTTTCTTCAATTCTAGGGTCCGTAAATTTTATAACAACTGTCCTTAATATACGTCCAGAGGGAATAACCCTTGATCGGATTCCTCTTTTTATTTGATCTGTGTTTATCACAACTATTTTATTACTTCTTTCTTTACCTGTTTTAGCTGGGGCAATTACAATGCTTTTAACAGATCGAAATTTAAATACTTCTTTTTTCGATCCTGTAGGTGGAGGAGATCCTGTTCTTTACCAACATTTATTT
>Munidopsis_senticosa_MNHN_IU_2013_18962
ACTTTATATTTTGTATTTGGAGCTTGAGCTGGAATGGTGGGGACATCATTAAGACTGATTATTCGAACAGAGTTAGGTCAACCTGGGAGTTTAATCGGAGACGATCAGATTTATAATGTAATTGTTACAGCTCACGCTTTTGTAATAATTTTTTTTATAGTTATACCTATCATAATTGGAGGTTTTGGAAACTGATTAATTCCTCTTATATTGGGAGCTCCCGATATAGCTTTTCCTCGAATAAATAATATGAGATTTTGGCTTCTTCCTCCCGCTCTTACACTTCTTTTAATAAGAGGGATGGTAGAAAGAGGAGTTGGTACAGGGTGAACGGTATATCCCCCTTTGGCTGCTAGAATTGCACATGCTGGGGCTTCAGTAGACATAGGAATTTTTTCTCTTCATTTAGCCGGAGTTTCTTCAATTCTAGGGTCCGTAAATTTTATAACAACTGTCCTTAATATACGTCCAGAGGGAATAACCCTTGATCGGATTCCTCTTTTTATTTGATCTGTGTTTATCACAACTATTTTATTACTTCTTTCTTTACCTGTTTTAGCTGGGGCAATTACAATGCTTTTAACAGATCGAAATTTAAATACTTCTTTTTTCGATCCTGTAGGTGGAGGAGATCCTGTTCTTTACCAACATTTATTT
>M233_Munidopsis_squamosa_MNHN_IU_2013_18901
ACTTTATATTTTATTTTTGGTGCTTGAGCCGGAATAGTTGGTTCCTCTTTAAGATTAATTATTCGGACTGAACTGGGACAACCTGGGAGATTAATTGGAGACGACCAAATTTATAATGTGATTGTAACAGCTCACGCTTTTGTAATAATTTTTTTTATAGTTATACCTATTATAATTGGAGGGTTTGGAAATTGATTAATTCCCCTAATACTAGGAGCCCCTGATATAGCTTTTCCTCGAATAAATAATTTAAGTTTCTGGCTTCTACCCCCCTCTCTTTCATTACTTTTAATAAGTGGAATAGTAGAAAGCGGGGTGGGAACAGGTTGAACTGTTTACCCTCCTTTGGCAGCTAGAATTGCTCACGCAGGAGCTTCGGTAGATATGGGAATTTTTTCTCTCCATTTAGCAGGAGTTTCTTCAATTCTAGGTTCTGTAAATTTTATAACAACTGTTATTAATATGCGTTCAAAAGGGATAACTTTAGACCGAATTCCTCTCTTTATTTGAGCTGTCTTCATCACAACTGTTCTTCTTTTACTGTCTCTTCCTGTTCTAGCTGGTGCTATCACCATACTTCTCACTGATCGAAACTTAAACACCTCTTTTTTTGATCCTGTTGGCGGTGGAGACTCTATTTTATACCAGCATTTATTT
